# Supplementary material for: Clemastine Fumarate Attenuates Myocardial Ischemia Reperfusion Injury Through Inhibition of Mast Cell Degranulation
Source: Front Pharmacol. 2021 Aug 27;12:704852. doi: 10.3389/fphar.2021.704852 (PMC8430029; doi:10.3389/fphar.2021.704852)
Supplement: Supplementary file 1 [file DataSheet1.ZIP]

Archive with 21 entries (18 files):
- supplementary/
- supplementary/Data/
- supplementary/Data/Figure 2.xlsx
- supplementary/Data/Figure 3.xlsx
- supplementary/Data/Figure 4.xlsx
- supplementary/Data/Figure 5.xlsx
- supplementary/Data/Figure 6.xlsx
- supplementary/Data/Figure 7.xlsx
- supplementary/Data/Figure 8.xlsx
- supplementary/Data Analysis/
- supplementary/Data Analysis/FIgure 8.pdf
- supplementary/Data Analysis/Figure 2.pdf
- supplementary/Data Analysis/Figure 3.pdf
- supplementary/Data Analysis/Figure 4.pdf
- supplementary/Data Analysis/Figure 5.pdf
- supplementary/Data Analysis/Figure 6A.pdf
- supplementary/Data Analysis/Figure 6B.pdf
- supplementary/Data Analysis/Figure 6C.pdf
- supplementary/Data Analysis/Figure 7A-D.pdf
- supplementary/Data Analysis/Figure 7E-K.pdf
- supplementary/Supplementary Image.pdf
