# Supplementary material for: Clemastine Fumarate Attenuates Myocardial Ischemia Reperfusion Injury Through Inhibition of Mast Cell Degranulation
Source: Front Pharmacol. 2021 Aug 27;12:704852. doi: 10.3389/fphar.2021.704852 (PMC8430029; doi:10.3389/fphar.2021.704852)
Supplement: Supplementary file 1 [file DataSheet1.ZIP › supplementary/Data/Figure 2.xlsx]

## Sheet: Sheet1
Figure 2B						Figure 2C
S	I/R	CLE+I/R				S	I/R	CLE+I/R
0.867	0.667	0.768				0.524	0.29	0.396
0.913	0.694	0.759				0.499	0.287	0.383
0.889	0.693	0.795				0.472	0.305	0.352
Figure 2D						Figure 2E
S	I/R	CLE+I/R				S	I/R	CLE+I/R
0	6	4				0	0.88	0.88
0	6	4				0	0.9	0.82
0	5	4				0	0.8	0.75
0	5	3
0	6	3
0	5	2
Figure 2G						Figure 2I
S	I/R	CLE+I/R				S	I/R	CLE+I/R
0.049	0.52	0.38				1.06	1.31	1.26
0.044	0.48	0.32				1.12	1.39	1.29
0.059	0.51	0.3				1.12	1.38	1.27
						1.12	1.38	1.21
						1.13	1.37	1.24
						1.11	1.38	1.26
