# Supplementary material for: Clemastine Fumarate Attenuates Myocardial Ischemia Reperfusion Injury Through Inhibition of Mast Cell Degranulation
Source: Front Pharmacol. 2021 Aug 27;12:704852. doi: 10.3389/fphar.2021.704852 (PMC8430029; doi:10.3389/fphar.2021.704852)
Supplement: Supplementary file 1 [file DataSheet1.ZIP › supplementary/Data/Figure 3.xlsx]

## Sheet: Sheet1
Figure 3B							Figure 3D
S	I/R	CLE+I/R	C48/80+I/R	CLE+C48/80+I/R			S	I/R	CLE+I/R	C48/80+I/R	CLE+C48/80+I/R
0	0.66	0.33	0.8	0.57			0.18	0.38	0.21	0.47	0.34
0.1	0.71	0.42	0.86	0.5			0.18	0.36	0.26	0.52	0.32
0.1	0.66	0.4	0.81	0.5			0.21	0.38	0.29	0.42	0.25
0.1	0.6	0.42	0.75	0.46			0.24	0.37	0.23	0.49	0.29
0	0.68	0.38	0.7	0.6			0.19	0.32	0.24	0.41	0.24
0.1	0.7	0.33	0.75	0.58			0.1	0.41	0.21	0.5	0.31
Figure 3E							Figure 3 F
S	I/R	CLE+I/R	C48/80+I/R	CLE+C48/80+I/R			S	I/R	CLE+I/R	C48/80+I/R	CLE+C48/80+I/R
1	27.92	8.12	50	35.81			1	5.216	2.674	9.032	3.301
1	27.94	8.07	54.32	23.89			1	4.701	2.452	8.444	4.18
1	27.77	8.72	59.28	23.17			1	5.777	2.365	8.991	4.18
1	26.06	7.76	57.15	22.24			1	5.501	3.954	7.453	3.877
1	29.39	10.69	67.81	22.7			1	5.328	1.921	8.071	2.437
1	24.69	11.49	59.28	20.71			1	5.461	3.5	9.009	5.289
Figure 3 G
S	I/R	CLE+I/R	C48/80+I/R	CLE+C48/80+I/R
1	5.97	3.65	9.935	5.365
1	5.207	3.234	9.919	4.882
1	5.194	3.349	9.711	4.756
1	6.335	4.254	10.74	5.984
1	6.6	3.784	12.8	5.864
1	5.861	3.654	10.621	5.37
