# Supplementary material for: Clemastine Fumarate Attenuates Myocardial Ischemia Reperfusion Injury Through Inhibition of Mast Cell Degranulation
Source: Front Pharmacol. 2021 Aug 27;12:704852. doi: 10.3389/fphar.2021.704852 (PMC8430029; doi:10.3389/fphar.2021.704852)
Supplement: Supplementary file 1 [file DataSheet1.ZIP › supplementary/Data/Figure 4.xlsx]

## Sheet: Sheet1
Figure 4B								Figure 4C
S	I/R	CLE+I/R	C48/80+I/R	CLE+C48/80+I/R				S	I/R	CLE+I/R	C48/80+I/R	CLE+C48/80+I/R
0.887	0.683	0.78	0.544	0.763				0.502	0.304	0.396	0.234	0.338
0.901	0.676	0.77	0.502	0.751				0.496	0.29	0.383	0.214	0.334
0.878	0.667	0.81	0.517	0.747				0.476	0.287	0.373	0.237	0.347
Figure 4D								Figure 4E
S	I/R	CLE+I/R	C48/80+I/R	CLE+C48/80+I/R				S	I/R	CLE+I/R	C48/80+I/R	CLE+C48/80+I/R
1.35	2.97	2.18	4.69	2.95				4.64	5.63	4.96	6.64	5.53
1.46	3.11	2.26	4.44	3.35				4.85	5.81	4.97	6.74	5.45
1.52	3.16	2.31	4.49	3.04				4.76	5.61	5.14	6.87	5.62
Figure 4F								Figure 4G
								S	I/R	CLE+I/R	C48/80+I/R	CLE+C48/80+I/R
4.65	37.15	16.38	82.9	33.97				92.11	154.48	119.41	226.61	149.27
5.73	38.31	17.41	89.75	30.83				88.64	155.49	125.63	234.4	145.26
6.35	39.77	18.42	92.12	36.34				97.08	163.96	116.11	216.77	115.03
