# Supplementary material for: Clemastine Fumarate Attenuates Myocardial Ischemia Reperfusion Injury Through Inhibition of Mast Cell Degranulation
Source: Front Pharmacol. 2021 Aug 27;12:704852. doi: 10.3389/fphar.2021.704852 (PMC8430029; doi:10.3389/fphar.2021.704852)
Supplement: Supplementary file 1 [file DataSheet1.ZIP › supplementary/Data/Figure 5.xlsx]

## Sheet: Sheet1
Figure 5B							Figure 5C
S	I/R	CLE+I/R	C48/80+I/R	CLE+C48/80+I/R			S	I/R	CLE+I/R	C48/80+I/R	CLE+C48/80+I/R
0.0488	0.55	0.38	0.73	0.41			0	18	13	25	18
0.051	0.48	0.32	0.73	0.4			0	18	14	29	19
0.044	0.51	0.3	0.62	0.31			0	20	12	24	18
0.0586	0.44	0.28	0.6	0.4			0	22	14	26	15
0.1057	0.52	0.25	0.66	0.4			0.5	21	11	23	15
0.0449	0.48	0.32	0.59	0.35			0.5	22	16	24	19
Figure 5E							Figure 5F
S	I/R	CLE+I/R	C48/80+I/R	CLE+C48/80+I/R			S	I/R	CLE+I/R	C48/80+I/R	CLE+C48/80+I/R
0	19786	16794	26198	19107			3.3	16.4	10.8	30.1	11.9
243.4	18992	15633	26687	18757			7.3	15.4	9.5	29.9	13.6
1852.6	19114	16305	26565	14503			8.3	17.4	9	27.6	11.2
305	18073	17126	23756	16612.6			5.8	16.6	11.1	32.1	11.6
58	19350.9	15030.4	24230	16004			8.4	19.9	13.1	26	12.75
173	18648	15395.5	25631	15639			7.3	20.6	8.8	28.3	15
