# Supplementary material for: Clemastine Fumarate Attenuates Myocardial Ischemia Reperfusion Injury Through Inhibition of Mast Cell Degranulation
Source: Front Pharmacol. 2021 Aug 27;12:704852. doi: 10.3389/fphar.2021.704852 (PMC8430029; doi:10.3389/fphar.2021.704852)
Supplement: Supplementary file 1 [file DataSheet1.ZIP › supplementary/Data/Figure 6.xlsx]

## Sheet: Sheet1
Figure-6 A							Figure-6 B							Figure-6 C
	1h	2h	4h	6h				1h	2h	4h	6h			C	93.08	95.85	95.85
C	0.0737	0.081	0.075	0.0767			C	100	99.74	99.29	100			CLE1	93.08	95.16	98.62
C	0.0727	0.081	0.0753	0.0763				99.4	99.23	100	98.81			CLE2	88.93	93.77	100.69
	0.071	0.0813	0.0757	0.077				94.67	100	99.11	99.82			CLE3	93.08	96.54	100
C48/80	0.0773	0.097	0.0853	0.0863			C48/80	42.26	63.93	78.87	76.19			CLE4	86.85	96.54	97.23
	0.0777	0.0963	0.086	0.0823				43.91	65.09	74.73	76.43			CLE5	2.42	3.11	2.42
	0.0773	0.0957	0.0873	0.0807				39.14	60.15	75.68	74.46
CLE1+C48/80	0.0767	0.0867	0.08	0.0793			CLE1+C48/80	47.06	71.36	84.71	84.17
	0.077	0.0857	0.082	0.0793				38.7	72.01	84	84.76
	0.077	0.0857	0.082	0.0797				47.23	71.94	87.72	84.76
CLE2+C48/80	0.0787	0.0847	0.082	0.0817			CLE2+C48/80	42.95	71.04	70.72	76.96
	0.0797	0.0857	0.0823	0.0817				47.08	72.58	71.07	74.35
	0.0793	0.0843	0.082	0.081				44.24	67.71	68.65	72.68
CLE3+C48/80	0.0743	0.0817	0.084	0.0827			CLE3+C48/80	40.6063	81.36	80.99	79.4
	0.0737	0.0817	0.0843	0.0823				45.3376	81.04	75.86	79.82
	0.073	0.081	0.0853	0.0837				47.0372	80.59	75.44	81.49
CLE4+C48/80	0.075	0.081	0.0817	0.087			CLE4+C48/80	48.2315	84.88	81.58	76.49
	0.076	0.0813	0.0823	0.0877				44.0974	82.77	79.57	75.71
	0.075	0.08	0.0823	0.088				43.4313	81.87	78.81	73.39
CLE5+C48/80	0.0817	0.0937	0.083	0.08			CLE5+C48/80	21.6812	9.74	1.06	8.92
	0.0857	0.097	0.087	0.0833				23.1741	13	5.78	5.45
	0.0787	0.0917	0.086	0.083				21.2448	7.17	3.33	3.13
