# Supplementary material for: Clemastine Fumarate Attenuates Myocardial Ischemia Reperfusion Injury Through Inhibition of Mast Cell Degranulation
Source: Front Pharmacol. 2021 Aug 27;12:704852. doi: 10.3389/fphar.2021.704852 (PMC8430029; doi:10.3389/fphar.2021.704852)
Supplement: Supplementary file 1 [file DataSheet1.ZIP › supplementary/Data/Figure 7.xlsx]

## Sheet: Sheet1
Figure 7A						Figure 7B
Con	C48/80 0.5h	C48/80 2h	C48/80 4h			Con	C48/80 0.5h	C48/80 2h	C48/80 4h
100	106.68	87.52	86.82			0.17	0.17	1.87	9.9
100	95.54	86.33	86.89			0.85	0.85	2	9.7
100.74	94.8	86.41	86.85			0	0	2.85	10.5
100.89	102	95.56	90.22
100	98.44	94.71	96.44
100	93.02	88.44	91.11
Figure 7C						Figure 7D
Con	C48/80 0.5h	C48/80 2h	C48/80 4h			Con	C48/80 0.5h	C48/80 2h	C48/80 4h
100	89.33	94.17	94.66			0	17.15	17.43	25.26
100	88.44	94.71	89.33			0.25	16.42	22.97	22.46
100.36	91.11	93.6	91.11			0.95	16.59	18.94	24.48
100.58	97.42	89.59	81.36			0.55	15.97	18.2	22.02
100	92.32	82.92	85.3			0.12	17.48	19.34	24.81
101.3	90.75	90.17	88.35			0	20.62	22.18	22.63
Figure 7E						Figure 7F
Con	C48/80 0.5h	CLE+C48/80 0.5h				Con	C48/80 0.5h	CLE+C48/80 0.5h
100	85.4	88.38				0	56.89	31.3
102.6	82.82	88.25				0.18	60.69	32
104.57	79.79	88.2				0.14	59.41	30.62
102.97	83.7	87.71				0.09	59.68	30.84
101.65	84.92	89.54				0.32	58.9	31.76
Figure 7H						Figure 7J
Con	C48/80 0.5h	CLE+C48/80 0.5h				Con	C48/80 0.5h	CLE+C48/80 0.5h
0	0.56	0.23				3.27	0.27	2.13
0.01	0.5	0.18				2.7	0.21	1.88
0	0.48	0.15				2.74	0.15	1.71
Figure 7K
Con	C48/80 0.5h	CLE+C48/80 0.5h
1.65	2.19	1.71
1.63	2.62	1.8
1.37	2.34	1.57
