# Supplementary material for: Clemastine Fumarate Attenuates Myocardial Ischemia Reperfusion Injury Through Inhibition of Mast Cell Degranulation
Source: Front Pharmacol. 2021 Aug 27;12:704852. doi: 10.3389/fphar.2021.704852 (PMC8430029; doi:10.3389/fphar.2021.704852)
Supplement: Supplementary file 1 [file DataSheet1.ZIP › supplementary/Data/Figure 8.xlsx]

## Sheet: Sheet1
Figure 8B							Figure 8C
S	I/R	CLE+I/R	C48/80+I/R	CLE+C48/80+I/R			S	I/R	CLE+I/R	C48/80+I/R	CLE+C48/80+I/R
0.16	0.63	0.41	1.42	0.55			0.28	0.94	0.7	1.67	0.63
0.32	0.53	0.41	1.02	0.59			0.38	0.98	0.65	1.55	0.77
0.23	0.61	0.45	1.06	0.37			0.49	0.93	0.71	1.25	0.81
0.21	0.66	0.49	0.97	0.45			0.43	1.1	0.88	1.67	0.75
0.29	0.68	0.53	0.91	0.46			0.39	1.12	0.61	1.44	0.6
0.27	0.53	0.37	0.94	0.57			0.3	1	0.74	1.3	0.42
Figure 8D							Figure 8E
S	I/R	CLE+I/R	C48/80+I/R	CLE+C48/80+I/R			S	I/R	CLE+I/R	C48/80+I/R	CLE+C48/80+I/R
1	1.921	1.112	2.226	1.342			1	2.17	1.41	3.24	1.44
1	1.93	1.265	2.346	1.474			1	2.05	1.32	2.81	1.41
1	1.843	1.118	2.136	1.206			1	2.58	1.65	3.02	1.76
1	1.8	1.192	2.582	1.353			1	2.37	1.59	3.14	1.99
1	1.992	1.233	2.262	1.217			1	2.27	1.48	3.34	1.72
1	1.892	1.184	2.31	1.277			1	2.33	1.53	3.59	1.74
